# Supplementary material for: Pan-cancer analysis of co-occurring mutations in RAD52 and the BRCA1-BRCA2-PALB2 axis in human cancers
Source: PLoS One. 2022 Sep 15;17(9):e0273736. doi: 10.1371/journal.pone.0273736 (PMC9477347; doi:10.1371/journal.pone.0273736)
Supplement: S3 Table — A. VEST and CHASM p-values for co-occurring RAD52 mutations listed in Table 1. For easy identification each mutation is highlighted by a different color. Those with significant p-values are indicated with one star (either VEST or CHASM) or two stars (both). B. VEST and CHASM p-values for co-occurring BRCA2 mutations listed in Table 1. For easy identification each mutation is highlighted by a different color. Those with significant p-values are indicated with one star (either VEST or CHASM) or two stars (both). C. VEST and CHASM p-values for co-occurring BRCA1 mutations listed in Table 1. For easy identification each mutation is highlighted by a different color. Those with significant p-values are indicated with one star (either VEST or CHASM) or two stars (both). D. VEST and CHASM p-values for co-occurring PALB2 mutations listed in Table 1. For easy identification each mutation is highlighted by a different color. Those with significant p-values are indicated with one star (either VEST or CHASM) or two stars (both). E. Sample information for the identified mutations. F. Coordinates for lollipop figures in S1 Fig. (XLSX) [file pone.0273736.s005.xlsx]

## Sheet: RAD52
Supplementary Table S3A. VEST and CHASM p-values for co-occurring RAD52 mutations listed in Table 1. For easy identification each mutation is highlighted by a different color. Those with significant p-values are indicated with one star (either VEST or CHASM) or two stars (both).
Sample ID	AA mutation	Chr	Position	Strand	Ref. Base	Alt. Base	Primary site	VEST (p-value)	CHASMplus (p-value)	Significant p-value
TCGA-AA-3510-01	E320*	chr12	1023606	-	C	A	large intestine	0.1396	N/A
P-0001808-T01-IM3	E320*	chr12	1023606	-	C	A	large intestine	0.1396	N/A
P-0005824-T01-IM5	E320*	chr12	1023606	-	C	A	large intestine	0.1396	N/A
T3704	D409V	chr12	1022588	-	T	A	large intestine	0.2445	0.273
P-0006960-T01-IM5	S373N	chr12	1023137	-	C	T	large intestine	0.8695	0.461
P-0006612-T01-IM5	R180C	chr12	1034621	-	G	A	large intestine	0.4332	0.241
P-0005230-T01-IM5	T254M	chr12	1025614	-	G	A	large intestine	0.1968	0.364
P-0002671-T01-IM3	L244M	chr12	1025645	-	G	T	large intestine	0.3477	0.375
P-0000682-T01-IM3	D337N	chr12	1023246	-	C	T	large intestine	0.5867	0.343
526LT	R55H	chr12	1040408	-	C	T	large intestine	0.0028	0.0989	**
B1-CaA	S226F	chr12	1025853	-	G	A	large intestine	0.3228	0.314
P-0008729-T01-IM5	E402K	chr12	1022610	-	C	T	large intestine	0.7877	0.439
P-0010783-T01-IM5	I233M	chr12	1025831	-	T	C	large intestine	0.9184	0.343
P-0013492-T01-IM5	G48D	chr12	1040429	-	C	T	large intestine	0.0052	0.0695	**
TCGA-D3-A2JP-06	K192N	chr12	1025954	-	C	A	skin	0.1041	0.144
WD_06	D149E	chr12	1036331	-	G	T	skin	0.0067	0.102	*
TCGA-ER-A19P-06	G125C	chr12	1036405	-	G	T	skin	0.0007	0.083	**
P-0010649-T01-IM5	C208R	chr12	1025908	-	A	G	skin	0.162	0.19
PT37	T189I	chr12	1025964	-	G	A	skin	0.308	0.277
P-0001042-T01-IM3	P183H	chr12	1025982	-	G	T	skin	0.1092	0.162
P-0001042-T01-IM3	R396H	chr12	1023068	-	C	T	skin	0.9557	0.446
PD42111a	L325F	chr12	1023282	-	G	A	skin	0.9712	0.439
TCGA-B5-A1MX-01	G399*	chr12	1023060	-	C	A	endometrium	0.2282	N/A
TCGA-B5-A1MX-01	M78I	chr12	1039263	-	C	T	endometrium	0.0062	0.185	*
TCGA-DI-A0WH-01	V105Wfs*7	chr12	1039020	-	C	-	endometrium	N/A	N/A
TCGA-AX-A2HD-01	A146V	chr12	1036341	-	G	A	endometrium	0.0035	0.0925	**
P-0005285-T01-IM5	T89M	chr12	1039231	-	G	A	endometrium	0.1338	0.168
TCGA-VQ-A91D-01	T398A	chr12	1023063	-	T	C	stomach	0.7419	0.439
155	E201V	chr12	1025928	-	T	A	stomach	0.1785	0.173
TCGA-CG-5721-01	V317A	chr12	1023614	-	A	G	stomach	0.5306	0.548
TCGA-CG-5723-01	S287G	chr12	1025516	-	T	C	stomach	0.9778	0.519
P-0001774-T01-IM3	A352T	chr12	1023201	-	C	T	prostate	0.9262	0.558
0116_CRUK_PC_0116_T1_DNA	E326Dfs*6	chr12	1023278	-	-	T	prostate	N/A	N/A
SC_9047	R271Q	chr12	1025563	-	C	T	prostate	0.4783	0.338
TCGA-44-3919-01	H404D	chr12	1022604	-	G	C	lung	0.6717	0.319
P-0000671-T01-IM3	I52L	chr12	1040418	-	T	A	lung	0.0644	0.0963	**
LUAD-CHTN-MAD06-00668	Q377L	chr12	1023125	-	T	A	lung	0.2229	0.293
CHG-14-15016T	Y415C	chr12	1022570	-	T	C	liver	0.595	0.328
CHG-13-09089T	A33E	chr12	1040474	-	G	T	liver	0.1125	0.133
TCGA-BC-A112-01	E326Q	chr12	1023279	-	C	G	liver	0.8695	0.446
P-0006124-T01-IM5	E283L	chr12	1025527	-	G	A	urinary tract	0.7115	0.418
P-0011440-T01-IM5	T318Rfs*5	chr12	1023612	-	-	T	urinary tract	N/A	N/A
RMS112	Y415*	chr12	1022569	-	A	C	soft tissue	0.2274	N/A
P-0000947-T01-IM3	P295S	chr12	1023681	-	G	A	breast	0.5508	0.399
P-0008994-T01-IM5	N99D	chr12	1039038	-	T	C	breast	0.36	0.173
MBC556	D337E	chr12	1023244	-	A	C	breast	0.7642	0.375
P-0006571-T01-IM5	T254R	chr12	1025614	-	G	C	salivary gland	0.2353	0.323
P-0008388-T01-IM5	D387N	chr12	1023096	-	C	T	CNS	0.5288	0.319
P-0004978-T01-IM5	A290P	chr12	1023696	-	C	G	testis	0.795	0.485
Pat_44_B	W386*	chr12	1023097	-	C	-	NS	N/A	N/A

## Sheet: BRCA2
Supplementary Table S3B. VEST and CHASM p-values for co-occurring BRCA2 mutations listed in Table 1. For easy identification each mutation is highlighted by a different color. Those with significant p-values are indicated with one star (either VEST or CHASM) or two stars (both).
Sample name	AA mutation	#UID	Chr	Position	Strand	Ref. Base	Alt. Base	Primary site	VEST (p-value)	CHASMplus (p-value)
TCGA-AA-3510-01	E2599*	1	chr13	32932056	+	G	T	large intestine	0.02384	N/A	*
P-0001808-T01-IM3	E2129*	2	chr13	32914877	+	G	T	large intestine	0.01929	N/A	*
P-0001808-T01-IM3	K2673T	3	chr13	32937357	+	A	C	large intestine	0.21212	0.0542
P-0005824-T01-IM5	S1331Y	4	chr13	32912484	+	C	A	large intestine	0.38852	0.095
P-0005824-T01-IM5	D1345Y	5	chr13	32912525	+	G	T	large intestine	0.29825	0.0649
P-0005824-T01-IM5	T2255A	6	chr13	32915255	+	A	G	large intestine	0.35907	0.0505
P-0005824-T01-IM5	L3011I	7	chr13	32953964	+	C	A	large intestine	0.19269	0.0295	*
T3704	E2571*	8	chr13	32931972	+	G	T	large intestine	0.02687	N/A	*
T3704	T1915=	9	chr13	32914237	+	G	A	large intestine	N/A	N/A
P-0006960-T01-IM5	D1575Y	10	chr13	32913215	+	G	T	large intestine	0.23206	0.0715
P-0006960-T01-IM5	S2247I	11	chr13	32915232	+	G	T	large intestine	0.31009	0.0649
P-0006960-T01-IM5	A1439T	12	chr13	32912807	+	G	A	large intestine	0.8153	0.0989
P-0006960-T01-IM5	A1564T	13	chr13	32913182	+	G	A	large intestine	0.24451	0.0765
P-0006960-T01-IM5	S2462Y	14	chr13	32929375	+	C	A	large intestine	0.36191	0.0755
P-0006960-T01-IM5	A248T	15	chr13	32905116	+	G	A	large intestine	0.38407	0.0677
P-0006612-T01-IM5	S2559Y	16	chr13	32931937	+	C	A	large intestine	0.13298	0.0485	*
P-0006612-T01-IM5	F1192C	17	chr13	32912067	+	T	G	large intestine	0.20808	0.0409	*
P-0006612-T01-IM5	E1734K	18	chr13	32913692	+	G	A	large intestine	0.32142	0.0686
P-0006612-T01-IM5	S786Y	19	chr13	32910849	+	C	A	large intestine	0.18885	0.0119	*
P-0005230-T01-IM5	V3079I	20	chr13	32954261	+	G	A	large intestine	0.58	0.0458	*
P-0002671-T01-IM3	M2393T	21	chr13	32929168	+	T	C	large intestine	0.44459	0.0808
P-0000682-T01-IM3	T1067S	22	chr13	32911691	+	A	T	large intestine	0.56239	0.0565
526LT	N372H	23	chr13	32906729	+	A	C	large intestine	0.41271	0.0427	*
B1-CaA	E3096K	24	chr13	32968855	+	G	A	large intestine	0.1092	0.0465	*
B1-CaA	D3410=	25	chr13	32972880	+	C	T	large intestine	N/A	N/A
TCGA-D3-A2JP-06	L35F	26	chr13	32893249	+	C	T	skin	0.25807	0.0458	*
WD_06	T2310I	27	chr13	32918782	+	C	T	skin	0.15343	0.1
TCGA-ER-A19P-06	Q1987E	28	chr13	32914451	+	C	G	skin	0.44459	0.0549
P-0010649-T01-IM5	A2534V	29	chr13	32930730	+	C	T	skin	0.19047	0.0614
PD42111a	S1985F	30	chr13	32914446	+	C	T	skin	0.21364	0.0505
PD42111a	V250M	31	chr13	32905122	+	G	A	skin	0.26354	0.0581
TCGA-B5-A1MX-01	F3273L	32	chr13	32972469	+	C	A	endometrium	0.59862	0.0797
TCGA-B5-A1MX-01	K2472=	33	chr13	32929406	+	G	A	endometrium	N/A	N/A
TCGA-B5-A1MX-01	Q2870=	34	chr13	32945215	+	G	A	endometrium	N/A	N/A
TCGA-DI-A0WH-01	N2781D	35	chr13	32944548	+	A	G	endometrium	0.01852	0.0154	**
TCGA-AX-A2HD-01	E1441*	36	chr13	32912813	+	G	T	endometrium	0.02167	N/A	*
TCGA-AX-A2HD-01	G405R	37	chr13	32906828	+	G	A	endometrium	0.22224	0.052
P-0005285-T01-IM5	N1784Tfs*7	38	chr13	32913843	+	A	-	endometrium	N/A	N/A
TCGA-VQ-A91D-01	A1393V	39	chr13	32912670	+	C	T	stomach	0.57778	0.0797
TCGA-CG-5721-01	S2022L	40	chr13	32914557	+	C	T	stomach	0.29967	0.0397	*
TCGA-CG-5721-01	V1810I	41	chr13	32913920	+	G	A	stomach	0.31444	0.0597
TCGA-CG-5721-01	H1525=	42	chr13	32913067	+	T	C	stomach	N/A	N/A
TCGA-CG-5723-01	I3418S	43	chr13	32972903	+	T	G	stomach	0.46301	0.175
P-0001774-T01-IM3	E58K	44	chr13	32893318	+	G	A	prostate	0.20494	0.0403
P-0001774-T01-IM3	I2974T	45	chr13	32953620	+	T	C	prostate	0.09007	0.0427	*
TCGA-44-3919-01	S3376*	46	chr13	32972777	+	C	G	lung	0.23667	N/A
P-0000671-T01-IM3	P412L	47	chr13	32906850	+	C	T	lung	0.27396	0.0403
CHG-14-15016T	E2956*	48	chr13	32953565	+	G	T	liver	0.06545	N/A
CHG-14-15016T	V950F	49	chr13	32911340	+	G	T	liver	0.25311	0.0614
CHG-14-15016T	C1365F	50	chr13	32912586	+	G	T	liver	0.39399	0.0606
CHG-13-09089T	S2988I	51	chr13	32953896	+	G	T	liver	0.10414	0.0353	*
P-0006124-T01-IM5	Q2159*	52	chr13	32914967	+	C	T	urinary tract	0.057	N/A
RMS112	N372H	53	chr13	32906729	+	A	C	soft tissue	0.41271	0.0427	*
RMS112	P2107T	54	chr13	32914811	+	C	A	soft tissue	0.4954	0.0686

## Sheet: BRCA1
Supplementary Table S3C. VEST and CHASM p-values for co-occurring BRCA1 mutations listed in Table 1. For easy identification each mutation is highlighted by a different color. Those with significant p-values are indicated with one star (either VEST or CHASM) or two stars (both).
Sample name	AA mutation	#UID	Chr	#UID	Position	Strand	Ref. Base	Alt. Base		Primary site	VEST (p-value)	CHASMplus (p-value)
TCGA-AA-3510-01	E1258D	1	chr17	1	43091757	-	C	A	1	large intestine	0.22599	0.00168	*
P-0001808-T01-IM3	K520N	2	chr17	2	43093971	-	T	G	2	large intestine	0.20028	0.0026	*
P-0005824-T01-IM5	S741Y	3	chr17	3	43093309	-	G	T	3	large intestine	0.18905	0.00219	*
P-0005824-T01-IM5	L1260V	4	chr17	4	43091753	-	A	C	4	large intestine	0.31657	0.00746	*
P-0005824-T01-IM5	E575K	5	chr17	5	43093808	-	C	T	5	large intestine	0.2265	0.00413	*
P-0005824-T01-IM5	K1278Q	6	chr17	6	43091699	-	T	G	6	large intestine	0.25645	0.00709	*
P-0005824-T01-IM5	E1665*	7	chr17	7	43070984	-	C	A	7	large intestine	0.01799	N/A	*
T3704	K654Sfs*47	8	chr17	8	43093577	-	G	-	8	large intestine	N/A	N/A
P-0006960-T01-IM5	L750I	9	chr17	9	43093283	-	G	T	9	large intestine	0.22285	0.00496	*
P-0006612-T01-IM5	S1292Y	10	chr17	10	43091656	-	G	T	10	large intestine	0.01832	0.00075	**
P-0005230-T01-IM5	S1448N	11	chr17	11	43082418	-	C	T	11	large intestine	0.83372	0.00496	*
526LT	P871L	12	chr17	12	43092919	-	G	A	12	large intestine	0.33539	0.000221	*
526LT	K1183R	13	chr17	13	43091983	-	T	C	13	large intestine	0.64447	0.00534	*
B1-CaA	E349V	14	chr17	14	43094485	-	T	A	14	large intestine	0.21425	0.00685	*
P-0008729-T01-IM5	G890W	15	chr17	15	43092863	-	C	A	15	large intestine	0.21779	0.00496	*
P-0010783-T01-IM5	K654Sfs*47	16	chr17	16	43093577	-	G	-	16	large intestine	N/A	N/A
TCGA-D3-A2JP-06	Q1409H	17	chr17	17	43082534	-	C	A	17	skin	0.19512	0.00117	*
PT37	S146F	18	chr17	18	43104126	-	G	A	18	skin	0.25807	0.00554	*
P-0001042-T01-IM3	T236I	19	chr17	19	43094824	-	G	A	19	skin	0.49712	0.00626	*
TCGA-DI-A0WH-01	S1301=	20	chr17	20	43091628	-	A	G	20	endometrium	N/A	N/A
TCGA-VQ-A91D-01	G1366=	21	chr17	21	43091031	-	A	G	21	stomach	N/A	N/A
155	D120G	22	chr17	22	43104204	-	T	C	22	stomach	0.19947	0.00436	*
SC_9047	H270R	23	chr17	23	43094722	-	T	C	23	prostate	0.21162	0.00117	*
P-0000671-T01-IM3	A1308S	24	chr17	24	43091609	-	C	A	24	lung	0.36089	0.00937	*
CHG-13-09089T	H117N	25	chr17	25	43104214	-	G	T	25	liver	0.17296	0.00184	*
TCGA-BC-A112-01	A1629T	26	chr17	26	43071092	-	C	T	26	liver	0.51786	0.00563	*
P-0006124-T01-IM5	E597K	27	chr17	27	43093742	-	C	T	27	urinary tract	0.04939	0.00061	**
P-0006124-T01-IM5	S1518P	28	chr17	28	43074517	-	A	G	28	urinary tract	0.26414	0.00192	*
P-0011440-T01-IM5	I1744V	29	chr17	29	43063359	-	T	C	29	urinary tract	0.21567	9.62e-05	*
P-0000947-T01-IM3	K608N	30	chr17	30	43093707	-	C	G	30	breast	0.25645	0.00362	*
P-0008994-T01-IM5	R71Kfs*10	31	chr17	31	43106460	-	G	-	31	breast	N/A	N/A
P-0006571-T01-IM5	T1741I	32	chr17	32	43063367	-	G	A	32	salivary gland	0.21212	0.00413	*
P-0008388-T01-IM5	S242N	33	chr17	33	43094806	-	C	T	33	CNS	0.2689	0.00413	*
Pat_44_B	G1822D	34	chr17	34	43049125	-	C	T	34	NS	0.25918	0.0065	*
Pat_44_B	R1772Q	35	chr17	35	43057077	-	C	T	35	NS	0.00435	0.00068	**

## Sheet: PALB2
Supplementary Table S3D. VEST and CHASM p-values for co-occurring PALB2 mutations listed in Table 1. For easy identification each mutation is highlighted by a different color. Those with significant p-values are indicated with one star (either VEST or CHASM) or two stars (both).
Sample name	AA mutation	#UID	Chr	Position	Strand	Ref. Base	Alt. Base	Primary site	VEST (p-value)	CHASMplus (p-value)
TCGA-AA-3510-01	L451V	1	chr16	23635195	+	A	C	large intestine	0.96174	0.691
P-0005824-T01-IM5	K436N	2	chr16	23635238	+	C	A	large intestine	0.52879	0.519
P-0005824-T01-IM5	R753Q	3	chr16	23629896	+	C	T	large intestine	0.91296	0.721
P-0005824-T01-IM5	V132A	4	chr16	23636151	+	A	G	large intestine	0.80893	0.691
P-0006960-T01-IM5	W575*	5	chr16	23630429	+	C	T	large intestine	0.14564	N/A
P-0006960-T01-IM5	S395Y	6	chr16	23635362	+	G	T	large intestine	0.09372	0.31
P-0006612-T01-IM5	D56Y	7	chr16	23637895	+	C	A	large intestine	0.14685	0.485
P-0006612-T01-IM5	P358S	8	chr16	23635474	+	G	A	large intestine	0.69487	0.461
P-0002671-T01-IM3	H130Tfs*47	9	chr16	23636165	+	A	-	large intestine	N/A	N/A
B1-CaA	R566H	10	chr16	23630457	+	C	T	large intestine	0.59862	0.721
P-0013492-T01-IM5	H432Ffs*9	11	chr16	23635256	+	A	-	large intestine	N/A	N/A
P-0010649-T01-IM5	P656L	12	chr16	23630187	+	A	-	skin	N/A	N/A
P-0001042-T01-IM3	D277N	13	chr16	23635717	+	C	T	skin	0.83372	0.501
PD42111a	R365K	14	chr16	23635452	+	C	T	skin	0.6468	0.558
P-0005285-T01-IM5	N280Tfs*8	15	chr16	23635712	+	T	-	endometrium	N/A	N/A
TCGA-VQ-A91D-01	S682P	16	chr16	23630110	+	A	G	stomach	0.43083	0.558
TCGA-CG-5721-01	T733A	17	chr16	23629957	+	T	C	stomach	0.86611	0.625
TCGA-CG-5721-01	T1012=	18	chr16	23621439	+	A	G	stomach	N/A	N/A
TCGA-CG-5723-01	S1165L	19	chr16	23603526	+	G	A	stomach	0.03866	0.281	*
P-0001774-T01-IM3	I556F	20	chr16	23634878	+	T	A	prostate	0.91843	0.59
LUAD-CHTN-MAD06-00668	G1104A	21	chr16	23607903	+	C	G	lung	0.15292	0.232
LUAD-CHTN-MAD06-00668	P5=	22	chr16	23641143	+	G	A	lung	N/A	N/A
CHG-13-09089T	F914L	23	chr16	23626242	+	G	T	liver	0.17529	0.31
P-0006124-T01-IM5	L176Nfs*3	24	chr16	23636008	+	T	-	urinary tract	N/A	N/A
MBC556	L1006F	25	chr16	23621457	+	C	A	breast	0.13086	0.195
P-0004978-T01-IM5	A968V	26	chr16	23623062	+	G	A	testis	0.08268	0.319	*

## Sheet: Sample information
Supplementary Table S3E. Sample information for the identified mutations.
Sample ID	AA mutation	Primary site	PubMed ID (where available)	Other remarks (from COSMIC)
TCGA-AA-3510-01	E320*	large intestine	N/A	male, age 70, stage II cancer
P-0001808-T01-IM3	E320*	large intestine	28481359	male, age unknown, smoker, metastatic
P-0005824-T01-IM5	E320*	large intestine	28481359	male, age unknown, non-smoker, primary tumor
T3704	D409V	large intestine	27149842	female, age 71, stage II cancer
P-0006960-T01-IM5	S373N	large intestine	28481359	male, age unknown, smoker, primary tumor
P-0006612-T01-IM5	R180C	large intestine	28481359	female, age unknown, non-smoker, primary tumor
P-0005230-T01-IM5	T254M	large intestine	28481359	male, age unknown, smoker, primary tumor
P-0002671-T01-IM3	L244M	large intestine	28481359	female, age unknown, smoker, primary tumor
P-0000682-T01-IM3	D337N	large intestine	28481359	male, age unknwon, smoker, metastatic
526LT	R55H	large intestine	24599305	gender unknwon, age unknown, metastatic
B1-CaA	S226F	large intestine	N/A	male, age 48 primary tumor
P-0008729-T01-IM5	E402K	large intestine	28481359	male, age unknwon, smoker, primary tumor
P-0010783-T01-IM5	I233M	large intestine	28481359	female, age unknown, smoker, primary tumor
P-0013492-T01-IM5	G48D	large intestine	29316426	male, age 56, stage II cancer
TCGA-D3-A2JP-06	K192N	skin	N/A	male, age 37
WD_06	D149E	skin	24662767	male, age 52
TCGA-ER-A19P-06	G125C	skin	N/A	female, age 47
P-0010649-T01-IM5	C208R	skin	28481359	male, age unknown, metastatic
PT37	T189I	skin	25759019	gender unknown, age unknown
P-0001042-T01-IM3	P183H	skin	28481359	male, age unknown, smoker, metastatic
P-0001042-T01-IM3	R396H	skin	28481359	male, age unknown, smoker, metastatic
PD42111a	L325F	skin	33024263	male, age 49, metastatic, tumor recurrence at age 52
TCGA-B5-A1MX-01	G399*	endometrium	N/A	female, age 47
TCGA-B5-A1MX-01	M78I	endometrium	N/A	female, age 47
TCGA-DI-A0WH-01	V105Wfs*7	endometrium	N/A	female, age 64, primary tumor
TCGA-AX-A2HD-01	A146V	endometrium	N/A	female, age 69
P-0005285-T01-IM5	T89M	endometrium	28481359	female, age unknown, non-smoker, metastatic
TCGA-VQ-A91D-01	T398A	stomach	N/A	male, age 70, primary tumor
155	E201V	stomach	N/A	female, age unknown, primary tumor
TCGA-CG-5721-01	V317A	stomach	N/A	male, age 58
TCGA-CG-5721-01	R180=	stomach	N/A	male, age 58
TCGA-CG-5723-01	S287G	stomach	N/A	male, age 83
P-0001774-T01-IM3	A352T	prostate	28481359	male, age unknown, smoker, metastatic
0116_CRUK_PC_0116_T1_DNA	E326Dfs*6	prostate	N/A	male, age 62, primary tumor
SC_9047	R271Q	prostate	26000489	male, age 73, metastatic, prior chemotherapy
TCGA-44-3919-01	H404D	lung	N/A	female, age 71, primary tumor
P-0000671-T01-IM3	I52L	lung	28481359	female, age unknown, smoker, metastatic
LUAD-CHTN-MAD06-00668	Q377L	lung	22980975	male, age 72, primary tumor
CHG-14-15016T	Y415C	liver	N/A	male, age 70, primary tumor
CHG-13-09089T	A33E	liver	N/A	male, age 67, primary tumor
TCGA-BC-A112-01	E326Q	liver	N/A	male, age 80
P-0006124-T01-IM5	E283L	urinary tract	28481359	male, age unknown, smoker, primary tumor
P-0011440-T01-IM5	T318Rfs*5	urinary tract	28481359	male, age unknown, metastatic
RMS112	Y415*	soft tissue	24793135	male, age 8, primary tumor
P-0000947-T01-IM3	P295S	breast	30205045	famale, age 62 metastatic, stage IV
P-0008994-T01-IM5	N99D	breast	28481359	female, age unknwon, primary tumor
MBC556	D337E	breast	31340200	male, age unknown
P-0006571-T01-IM5	T254R	salivary gland	28481359	male, age unknown, primaty tumor
P-0008388-T01-IM5	D387N	CNS	28481359	female, age unknown, primary tumor
P-0004978-T01-IM5	A290P	testis	28481359	male, age unknown, metastatic
Pat_44_B	W386*	NS	24265153	male, age 52, vemurafenib resistance

## Sheet: Lollipop input
Supplementary Table S3F. Coordinates for lollipop figures in Supplementary Figure S1.
Hugo_Symbol	Sample_ID	Protein_Change	Mutation_Type
RAD52	1	E320*	Nonsense_Mutation
RAD52	2	D409V	Missense_Mutation
RAD52	3	S373N	Missense_Mutation
RAD52	4	R180C	Missense_Mutation
RAD52	5	T254M	Missense_Mutation
RAD52	6	L244M	Missense_Mutation
RAD52	7	D337N	Missense_Mutation
RAD52	8	R55H	Missense_Mutation
RAD52	9	S226F	Missense_Mutation
RAD52	10	E402K	Missense_Mutation
RAD52	11	I233M	Missense_Mutation
RAD52	12	G48D	Missense_Mutation
RAD52	13	K192N	Missense_Mutation
RAD52	14	D149E	Missense_Mutation
RAD52	15	G125C	Missense_Mutation
RAD52	16	C208R	Missense_Mutation
RAD52	17	T189I	Missense_Mutation
RAD52	18	P183H	Missense_Mutation
RAD52	19	R396H	Missense_Mutation
RAD52	20	L325F	Missense_Mutation
RAD52	21	G399*	Nonsense_Mutation
RAD52	22	M78I	Missense_Mutation
RAD52	23	V105Wfs*7	Frame_Shift_Del
RAD52	24	A146V	Missense_Mutation
RAD52	25	T89M	Missense_Mutation
RAD52	26	T398A	Missense_Mutation
RAD52	27	E201V	Missense_Mutation
RAD52	28	V317A	Missense_Mutation
RAD52	29	S287G	Missense_Mutation
RAD52	30	A352T	Missense_Mutation
RAD52	31	E326Dfs*6	Frame_Shift_Del
RAD52	32	R271Q	Missense_Mutation
RAD52	33	H404D	Missense_Mutation
RAD52	34	I52L	Missense_Mutation
RAD52	35	Q377L	Missense_Mutation
RAD52	36	Y415C	Missense_Mutation
RAD52	37	A33E	Missense_Mutation
RAD52	38	E326Q	Missense_Mutation
RAD52	39	E283L	Missense_Mutation
RAD52	40	T318Rfs*5	Frame_Shift_Del
RAD52	41	Y415*	Nonsense_Mutation
RAD52	42	P295S	Missense_Mutation
RAD52	43	N99D	Missense_Mutation
RAD52	44	D337E	Missense_Mutation
RAD52	45	T254R	Missense_Mutation
RAD52	46	D387N	Missense_Mutation
RAD52	47	A290P	Missense_Mutation
RAD52	48	W386*	Nonsense_Mutation
BRCA2	49	E2599*	Nonsense_Mutation
BRCA2	50	E2129*	Nonsense_Mutation
BRCA2	51	K2673T	Missense_Mutation
BRCA2	52	S1331Y	Missense_Mutation
BRCA2	53	D1345Y	Missense_Mutation
BRCA2	54	T2255A	Missense_Mutation
BRCA2	55	L3011I	Missense_Mutation
BRCA2	56	E2571*	Nonsense_Mutation
BRCA2	57	T1915=	Silent_Mutation
BRCA2	58	D1575Y	Missense_Mutation
BRCA2	59	S2247I	Missense_Mutation
BRCA2	60	A1439T	Missense_Mutation
BRCA2	61	A1564T	Missense_Mutation
BRCA2	62	S2462Y	Missense_Mutation
BRCA2	63	A248T	Missense_Mutation
BRCA2	64	S2559Y	Missense_Mutation
BRCA2	65	F1192C	Missense_Mutation
BRCA2	66	E1734K	Missense_Mutation
BRCA2	67	S786Y	Missense_Mutation
BRCA2	68	V3079I	Missense_Mutation
BRCA2	69	M2393T	Missense_Mutation
BRCA2	70	T1067S	Missense_Mutation
BRCA2	71	N372H	Missense_Mutation
BRCA2	72	E3096K	Missense_Mutation
BRCA2	73	D3410=	Silent_Mutation
BRCA2	74	L35F	Missense_Mutation
BRCA2	75	T2310I	Missense_Mutation
BRCA2	76	Q1987E	Missense_Mutation
BRCA2	77	A2534V	Missense_Mutation
BRCA2	78	S1985F	Missense_Mutation
BRCA2	79	V250M	Missense_Mutation
BRCA2	80	F3273L	Missense_Mutation
BRCA2	81	K2472=	Silent_Mutation
BRCA2	82	Q2870=	Silent_Mutation
BRCA2	83	N2781D	Missense_Mutation
BRCA2	84	E1441*	Nonsense_Mutation
BRCA2	85	G405R	Missense_Mutation
BRCA2	86	N1784Tfs*7	Frame_Shift_Del
BRCA2	87	A1393V	Missense_Mutation
BRCA2	88	S2022L	Missense_Mutation
BRCA2	89	V1810I	Missense_Mutation
BRCA2	90	H1525=	Silent_Mutation
BRCA2	91	I3418S	Missense_Mutation
BRCA2	92	E58K	Missense_Mutation
BRCA2	93	I2974T	Missense_Mutation
BRCA2	94	S3376*	Nonsense_Mutation
BRCA2	95	P412L	Missense_Mutation
BRCA2	96	E2956*	Nonsense_Mutation
BRCA2	97	V950F	Missense_Mutation
BRCA2	98	C1365F	Missense_Mutation
BRCA2	99	S2988I	Missense_Mutation
BRCA2	100	Q2159*	Nonsense_Mutation
BRCA2	101	N372H	Missense_Mutation
BRCA2	102	P2107T	Missense_Mutation
BRCA1	103	E1258D	Missense_Mutation
BRCA1	104	K520N	Missense_Mutation
BRCA1	105	S741Y	Missense_Mutation
BRCA1	106	L1260V	Missense_Mutation
BRCA1	107	E575K	Missense_Mutation
BRCA1	108	K1278Q	Missense_Mutation
BRCA1	109	E1665*	Nonsense_Mutation
BRCA1	110	K654Sfs*47	Frame_Shift_Del
BRCA1	111	L750I	Missense_Mutation
BRCA1	112	S1292Y	Missense_Mutation
BRCA1	113	S1448N	Missense_Mutation
BRCA1	114	P871L	Missense_Mutation
BRCA1	115	K1183R	Missense_Mutation
BRCA1	116	E349V	Missense_Mutation
BRCA1	117	G890W	Missense_Mutation
BRCA1	118	K654Sfs*47	Frame_Shift_Del
BRCA1	119	Q1409H	Missense_Mutation
BRCA1	120	S146F	Missense_Mutation
BRCA1	121	T236I	Missense_Mutation
BRCA1	122	S1301=	Silent_Mutation
BRCA1	123	G1366=	Silent_Mutation
BRCA1	124	D120G	Missense_Mutation
BRCA1	125	H270R	Missense_Mutation
BRCA1	126	A1308S	Missense_Mutation
BRCA1	127	H117N	Missense_Mutation
BRCA1	128	A1629T	Missense_Mutation
BRCA1	129	E597K	Missense_Mutation
BRCA1	130	S1518P	Missense_Mutation
BRCA1	131	I1744V	Missense_Mutation
BRCA1	132	K608N	Missense_Mutation
BRCA1	133	R71Kfs*10	Frame_Shift_Del
BRCA1	134	T1741I	Missense_Mutation
BRCA1	135	S242N	Missense_Mutation
BRCA1	136	G1822D	Missense_Mutation
BRCA1	137	R1772Q	Missense_Mutation
PALB2	138	L451V	Missense_Mutation
PALB2	139	K436N	Missense_Mutation
PALB2	140	R753Q	Missense_Mutation
PALB2	141	V132A	Missense_Mutation
PALB2	142	W575*	Nonsense_Mutation
PALB2	143	S395Y	Missense_Mutation
PALB2	144	D56Y	Missense_Mutation
PALB2	145	P358S	Missense_Mutation
PALB2	146	H130Tfs*47	Frame_Shift_Del
PALB2	147	R566H	Missense_Mutation
PALB2	148	H432Ffs*9	Frame_Shift_Del
PALB2	149	P656L	Missense_Mutation
PALB2	150	D277N	Missense_Mutation
PALB2	151	R365K	Missense_Mutation
PALB2	152	N280Tfs*8	Frame_Shift_Del
PALB2	153	S682P	Missense_Mutation
PALB2	154	T733A	Missense_Mutation
PALB2	155	T1012=	Silent_Mutation
PALB2	156	S1165L	Missense_Mutation
PALB2	157	I556F	Missense_Mutation
PALB2	158	G1104A	Missense_Mutation
PALB2	159	P5=	Silent_Mutation
PALB2	160	F914L	Missense_Mutation
PALB2	161	L176Nfs*3	Frame_Shift_Del
PALB2	162	L1006F	Missense_Mutation
PALB2	163	A968V	Missense_Mutation
